# Supplementary material for: Sport Participation and Gender Differences in Dietary Preferences: A Cross-Sectional Study in Italian Adults
Source: Sports (Basel). 2025 Aug 6;13(8):258. doi: 10.3390/sports13080258 (PMC12390595; doi:10.3390/sports13080258)
Supplement: Supplementary file 1 [file sports-13-00258-s001.zip]

Archive with 1 entries (1 files):
- sports-3718105-supplementary.pdf
